# Supplementary material for: The Role of Globularia alypum Explored Ex Vivo In Vitro on Human Colon Biopsies from Ulcerative Colitis Patients
Source: Nutrients. 2023 Mar 17;15(6):1457. doi: 10.3390/nu15061457 (PMC10056518; doi:10.3390/nu15061457)
Supplement: Supplementary file 1 [file nutrients-15-01457-s001.zip]

Archive with 1 entries (1 files):
- nutrients-2196993-supplementary.pdf
